# Supplementary material for: Vitamin C Deficiency Reduces Neurogenesis and Proliferation in the SVZ and Lateral Ventricle Extensions of the Young Guinea Pig Brain
Source: Antioxidants (Basel). 2022 Oct 14;11(10):2030. doi: 10.3390/antiox11102030 (PMC9598632; doi:10.3390/antiox11102030)
Supplement: Supplementary file 1 [file antioxidants-11-02030-s001.zip]

Archive with 1 entries (1 files):
- antioxidants-1937028-supplementary.pdf
